# Supplementary material for: Neo-Adjuvant Chemotherapy in Gastric Adenocarcinoma: Impact on Surgical and Oncological Outcomes in a Western Referral Center
Source: Cancers (Basel). 2025 Jul 25;17(15):2465. doi: 10.3390/cancers17152465 (PMC12345789; doi:10.3390/cancers17152465)
Supplement: Supplementary file 1 [file cancers-17-02465-s001.zip]

Archive with 1 entries (1 files):
- cancers-3716232-supplementary.pdf
